# Supplementary material for: Entrepreneurial Team Knowledge Diversity and Creativity: A Multilevel Analysis of Knowledge Sharing, Individual Creativity, and Team Creativity
Source: Front Psychol. 2021 Sep 1;12:717756. doi: 10.3389/fpsyg.2021.717756 (PMC8440832; doi:10.3389/fpsyg.2021.717756)
Supplement: Supplementary file 1 [file Table_1.XLSX]

## Sheet: Sheet1
ETKD	KS	TMC	TC
0.546	0.396	0.355	0.426
0.396	1.435	0.972	1.057
0.355	0.972	1.906	1.15
0.426	1.057	1.15	1.477
